# Supplementary material for: Vascularized tumor models for the evaluation of drug delivery systems: a paradigm shift
Source: Drug Deliv Transl Res. 2024 Apr 15;14(8):2216–41. doi: 10.1007/s13346-024-01580-3 (PMC11208221; doi:10.1007/s13346-024-01580-3)
Supplement: Supplementary file 1 — Supplementary file1 (XLSX 25 KB) [file 13346_2024_1580_MOESM1_ESM.xlsx]

## Sheet: Figure 2
Author	Year	Journal	Title	Figure 2A	Figure 2B	Figure 2C	Figure 2D	Figure 2E	Figure 2F	DDS (preliminary for figure 2F)	Organ (preliminary for figure 2D)
K.Haase	2020	Advanced Functional Materials	Endothelial Regulation of Drug Transport in a 3D Vascularized Tumor Model	fibrin	HUVEC	FB	mixed	bed	drug	free drug	lung, ovaries
K.Jeong	2020	Lab on a chip	Exosome-mediated microRNA-497 delivery for anti-cancer therapy in a microfluidic 3D lung cancer model	collagen	HUVEC	no	lung	membrane	DDS	exosomes	lung
Z.Hu	2022	ACS Biomaterials Science and Engineering	Vascularized Tumor Spheroid-on-a-Chip Model Verifies Synergistic Vasoprotective and Chemotherapeutic Effects	fibrin	HUVEC	FB	mixed	bed	cell	perm + free drug + cells	kidney, lung, ovaries
J.Ahn	2022	Acta Biomaterialia	3D microengineered vascularized tumor spheroids for drug delivery and efficacy testing	fibrin	HUVEC	FB	liver	bed	drug	perm + free drug	liver
A.Ozkan	2019	Biotechnology and Bioengineering	In vitro vascularized liver and tumor tissue microenvironments on a chip for dynamic determination of nanoparticle transport and toxicity	collagen	HUVEC	no	mixed	channel	perm	perm	liver, breast
Y.Liu	2020	Toxicology	Human in vitro vascularized micro-organ and micro-tumor models are reproducible organ-on-a-chip platforms for studies of anticancer drugs	fibrin	ECFC	FB	colorectal	bed	drug	perm + free drug	colorectal
Z.Wan	2023	Advanced Healthcare Materials	New Strategy for Promoting Vascularization in Tumor Spheroids in a Microfluidic Assay	fibrin	HUVEC	FB	mixed	bed	cell	perm + cells	ovaries, colorectal, liver, breast
J.Park	2022	Lab on a Chip	Enabling perfusion through multicellular tumor spheroids promoting lumenization in a vascularized cancer model	fibrin	HUVEC	FB	liver	bed	drug	perm + free drug	liver
D.Kim	2022	Advanced Healthcare Materials	Vascularized Lung Cancer Model for Evaluating the Promoted Transport of Anticancer Drugs and Immune Cells in an Engineered Tumor Microenvironment	collagen + fibrin	HUVEC	FB	lung	channel	DDS	perm + free drug + NP	lung
Nashimoto	2020	Biomaterials	Vascularized cancer on a chip: The effect of perfusion on growth and drug delivery of tumor spheroid	collagen + fibrin	HUVEC	FB	mixed	bed	drug	free drug	breast, liver, colorectal
V.Shirure	2018	Lab on a chip	Tumor-on-a-chip platform to investigate progression and drug sensitivity in cell lines and patient-derived organoids	fibrin	ECFC	FB	mixed	bed	drug	perm + free drug	breast, colorectal
S. J. Hachey	2021	Lab on a chip	An In vitro vascularized micro-tumor model of human colorectal cancer recapitulates in vivo responses to standard-of-care therapy	fibrin	ECFC	FB	colorectal	bed	drug	free drug	colorectal
J. P. Straehla	2022	PNAS	A predictive microfluidic model of human glioblastoma to assess trafficking of blood–brain barrier-penetrant nanoparticles	fibrin	iPSC-EC	mixed	brain	bed	DDS	perm + NP	brain
J. Paek	2019	ACS Nano	Microphysiological Engineering of Self-Assembled and Perfusable Microvascular Beds for the Production of Vascularized Three-Dimensional Human Microtissues	collagen + fibrin	organ	adi	lung	bed	DDS	perm + free drug + liposomes	lung
M.Campisi	2020	Front Immunology	Tumor-Derived cGAMP Regulates Activation of the Vasculature	fibrin	HUVEC	FB	lung	bed	cell	perm + free drug + cell	lung
J.M.Ayuso	2021	Sci Adv	Microfluidic tumor-on-a-chip model to evaluate the role of tumor environmental stress on NK cell exhaustion	collagen	HUVEC	mixed	breast	channel	cell	free drug + cell	breast
M. Humayun	2021	Biomaterials	Elucidating cancer-vascular paracrine signaling using a human organotypic breast cancer cell extravasation model	collagen + fibrinogen	iPSC-EC	no	breast	channel	drug	perm + free drug	breast
Y. Wang	2020	Adv Science	Modeling Endothelialized Hepatic Tumor Microtissues for Drug Screening	plga support	HUVEC	no	liver	spheroids	drug	free drug	liver
B.L. Lai	2020	Adv Func Mater	Recapitulating Pancreatic Tumor Microenvironment through Synergistic Use of Patient Organoids and Organ-on-a-Chip Vasculature	matrigel	HUVEC	FB	pancreas	channel	drug	perm + free drug	pancreas
S. Park	2021	Cancers	Three-dimensional vascularized lung cancer-on-a-chip with lung extracellular matrix hydrogels for in vitro screening	collagen + dECM	HUVEC	FB	lung	channel	drug	free drug	lung
S. Nagaraju	2018	Adv Health Mater	Microfluidic Tumor–Vascular Model to Study Breast Cancer Cell Invasion and Intravasation	collagen	HUVEC	no	breast	membrane	perm	perm	breast
B. Kim	2021	Small Methods	Construction of Tissue-Level Cancer-Vascular Model with High-Precision Position Control via In Situ 3D Cell Printing	dECM	HUVEC	no	skin	channel	cell	perm + cell	skin
H.Wang	2018	ACS Nano	Tumor-Vasculature-on-a-Chip for Investigating Nanoparticle Extravasation and Tumor Accumulation	matrigel	HUVEC	no	ovaries	membrane	DDS	perm + liposomes	ovaries
Y. Ando	2021	Cells	Engineering a vascularized hypoxic tumor model for therapeutic assessment	collagen + gelma	HUVEC	MSC	mixed	channel	cell	perm + cell	ovaries pancreas and breast
S. J. Hachey	2023	Translational Research	A human vascularized microtumor model of patient-derived colorectal cancer recapitulates clinical disease	fibrin	ECFC	FB	colorectal	bed	drug	free drug	colorectal
Y.Chen	2022	Lab on a chip	Recapitulation of dynamic nanoparticle transport around tumors using a triangular multi-chamber tumor-on-a-chip	gelatin + gelma	HUVEC	FB	breast	membrane	DDS	perm + NP	breast
F. Bonanini	2022	Angiogenesis	In vitro grafting of hepatic spheroids and organoids on a microfluidic vascular bed	collagen	HUVEC	no	liver	bed	drug	perm + free drug	liver
Saha	2020	Science Advance	Human tumor microenvironment chip evaluates the consequences of platelet extravasation and combinatorial antitumor-antiplatelet therapy in ovarian cancer	collagen	organ	mixed	ovaries	membrane	drug	free drug	ovaries
Saha	2020	Blood Advance	OvCa-Chip microsystem recreates vascular endothelium-mediated platelet extravasation in ovarian cancer	collagen	HUVEC	mixed	ovaries	membrane	drug	free drug	ovaries
M. Gadde	2020	Biotechnology and Bioengineering	In vitro vascularized tumor platform for modeling tumor-vasculature interactions of inflammatory breast cancer	collagen	HUVEC	no	breast	channel	perm	perm	breast
O.Jung	2022	Biofabrication	Development of human-derived, three-dimensional respiratory epithelial tissue constructs with perfusable microvasculature on a high-throughput microfluidics screening platform	fibrin	organ	mixed	lung	bed	perm	perm	lung
I.Salmon	2022	Lab on a chip	Engineering neurovascular organoids with 3D printed microfluidic chips	matrigel	organ	peri	brain	channel	perm	perm	brain
V.Silvestri	2020	Cancer Research	A tissue-engineered 3d microvessel model reveals the dynamics of mosaic vessel formation in breast cancer	collagen	HUVEC	no	breast	channel	perm	perm	breast
M.Nguyen et a	2018	Cell reports	Dissecting Effects of Anti-cancer Drugs and Cancer-Associated Fibroblasts by On-Chip Reconstitution of Immunocompetent Tumor Microenvironments	collagen	HUVEC	mixed	breast	membrane	drug	free drug	breast
S.Pradhan	2018	Scientific Reports	A Microvascularized Tumor-mimetic Platform for Assessing Anti-cancer Drug Efficacy	PEG fibrinogen	organ	FB	breast	membrane	drug	free drug	breast
J.Ko	2018	Lab on a Chip	Tumor spheroid-on-a-chip: A standardized microfluidic culture platform for investigating tumor angiogenesis	fibrin	HUVEC	FB	mixed	spheroids	drug	free drug	ovaries, liver
S.Lee	2019	Biotechnology and Bioengineering	In vitro lung cancer multicellular tumor spheroid formation using a microfluidic device	collagen	HUVEC	no	lung	channel	drug	free drug	lung
J.Nie	2020	Materials Horizons	Construction of multi-scale vascular chips and modelling of the interaction between tumours and blood vessels	gelatin + gelma	HUVEC	no	breast	channel	drug	perm + free drug	breast
Meng	2019	Avanced Materials	3D Bioprinted In Vitro Metastatic Models via Reconstruction of Tumor Microenvironments	fibrin	HUVEC	FB	lung	channel	drug	free drug	lung
Cheng	2019	Nanoletters	Generation of Cost-Effective Paper-Based Tissue Models through Matrix-Assisted Sacrificial 3D Printing	bacterial cellulose	HUVEC	no	breast	channel	drug	free drug	breast
M.R.Carvalho	2019	Science Advances	Colorectal tumor-on-a-chip system: A 3D tool for precision onco-nanomedicine	matrigel	organ	no	colorectal	channel	DDS	NP	colorectal
Bourn	2023	Lab on a chip	Tumour associated vasculature-on-a-chip for the evaluation of microbubble-mediated delivery of targeted liposomes	fibrin	HUVEC	FB	colorectal	bed	DDS	perm + liposomes-bubbles + ultrasound	colorectal
J. Lee	2021	Nano Micro Small	A Heart-Breast Cancer-on-a-Chip Platform for Disease Modeling and Monitoring of Cardiotoxicity Induced by Cancer Chemotherapy	gelma	HUVEC	mixed	breast	spheroids	DDS	free drug + NP	breast
M. Virumbrales-Munoz	2020	Lab on a chip	Organotypic primary blood vessel models of clear cell renal cell carcinoma for single-patient clinical trials	collagen	organ	no	kidney	channel	drug	perm + free drug	kidney
S.Lee	2019	Lab on a chip	Engineering tumor vasculature on an injection-molded plastic array 3D culture (IMPACT) platform	fibrin	HUVEC	FB	mixed	bed	drug	free drug	lung, pancreas, liver, brain, ovaries, prostate, kidney, breast
C.W.Chi	2020	Advanced Healthcare Materials	High-Throughput Tumor-on-a-Chip Platform to Study Tumor–Stroma Interactions and Drug Pharmacokinetics	matrigel	organ	MSC	breast	membrane	drug	perm + free drug	breast
X.Cao	2019	Advanced Functional Materials	A Tumor-on-a-Chip System with Bioprinted Blood and Lymphatic Vessel Pair	gelma + alginate + PEGOA + PEGDA	HUVEC	no	breast	channel	drug	perm + free drug	breast
D. Nguyen	2019	Science Advances	A biomimetic pancreatic cancer on-chip reveals endothelial ablation via ALK7 signaling	collagen	HUVEC	no	pancreas	channel	drug	perm + free drug	pancreas

## Sheet: Figure 2G
Nbr of articles	Journals	Theme 1	Theme 2			Clinical Biochemistry	1		(Bio)chemistry	19
1	ACS Biomaterials Science and Engineering	Biomedical engineering	Biomaterials			General chemistry	1		(Bio)Materials	6
2	ACS Nano	General engineering	General materials			Hematology	1		Biomedical engineering	20
1	Acta Biomaterialia	Biomedical engineering	Biochemistry			Immunology	1		Medicine	9
1	Advanced Science	Biochemistry	General engineering			Material science	1		Multidisiciplinary	16
3	Advanced Functional Materials	Condensed Matter Physics	General materials			Toxicology	1		Others	6
4	Advanced Healthcare Materials	Pharmaceutical Science	Biomedical Engineering			Biophysics	2		Biotechnology	4
1	Angiogenesis	Clinical Biochemistry	Physiology			Mechanical Engineering	2		Pharmaceuticals	4
1	Avanced Materials	Mechanical Engineering	General materials			Medicine	2
1	Biofabrication	Biochemistry	Biomedical Engineering			Oncology	2
2	Biomaterials	Biophysics	Biomaterials			Physiology	2
3	Biotechnology and Bioengineering	Biotechnology	Bioengineering			Bioengineering	3
1	Blood Advances	Hematology	/			General engineering	3
1	Cancer Research	Oncology	Biochemistry			Biotechnology	4
1	Cancers	Oncology	Biochemistry			Condensed Matter Physics	4
1	Cell reports	Biochemistry	/			Pharmaceutical Science	4
1	Cells	Biochemistry	/			Biomaterials	5
1	Frontiers in Immunology	Medicine	Immunology			Multidisciplinary	6
10	Lab on a chip	Biochemistry	Biomedical engineering			General materials	7
1	Materials Horizons	Material science	Biomaterials			Biochemistry	17
1	Small	Biotechnology	Biomaterials			Biomedical engineering	17
1	Nano Letters	Mechanical Engineering	Condensed Matter Physics				86
1	PNAS	Multidisciplinary	/
4	Science Advances	Multidisciplinary	/
1	Scientific Reports	Multidisciplinary	/
1	Small Methods	General materials	General chemistry
1	Toxicology	Toxicology	/
1	Translational Research	Medicine	Physiology
48

## Sheet: Figure 2H
Author	Year	Journal	Title	Figure S1B
K.Haase	2020	Advanced Functional Materials	Endothelial Regulation of Drug Transport in a 3D Vascularized Tumor Model	Kamm R
K.Jeong	2020	Lab on a chip	Exosome-mediated microRNA-497 delivery for anti-cancer therapy in a microfluidic 3D lung cancer model	Kim J
Z.Hu	2022	ACS Biomaterials Science and Engineering	Vascularized Tumor Spheroid-on-a-Chip Model Verifies Synergistic Vasoprotective and Chemotherapeutic Effects	Ma S
J.Ahn	2022	Acta Biomaterialia	3D microengineered vascularized tumor spheroids for drug delivery and efficacy testing	Jeon N
A.Ozkan	2019	Biotechnology and Bioengineering	In vitro vascularized liver and tumor tissue microenvironments on a chip for dynamic determination of nanoparticle transport and toxicity	Rylander M
Y.Liu	2020	Toxicology	Human in vitro vascularized micro-organ and micro-tumor models are reproducible organ-on-a-chip platforms for studies of anticancer drugs	Rusyn I
Z.Wan	2023	Advanced Healthcare Materials	New Strategy for Promoting Vascularization in Tumor Spheroids in a Microfluidic Assay	Kamm R
J.Park	2022	Lab on a Chip	Enabling perfusion through multicellular tumor spheroids promoting lumenization in a vascularized cancer model	Jeon J
D.Kim	2022	Advanced Healthcare Materials	Vascularized Lung Cancer Model for Evaluating the Promoted Transport of Anticancer Drugs and Immune Cells in an Engineered Tumor Microenvironment	Kim H
Nashimoto	2020	Biomaterials	Vascularized cancer on a chip: The effect of perfusion on growth and drug delivery of tumor spheroid	Yokokawa R
V.Shirure	2018	Lab on a chip	Tumor-on-a-chip platform to investigate progression and drug sensitivity in cell lines and patient-derived organoids	George S
S. J. Hachey	2021	Lab on a chip	An In vitro vascularized micro-tumor model of human colorectal cancer recapitulates in vivo responses to standard-of-care therapy	Hughes C
J. P. Straehla	2022	PNAS	A predictive microfluidic model of human glioblastoma to assess trafficking of blood–brain barrier-penetrant nanoparticles	Kamm R
J. Paek	2019	ACS Nano	Microphysiological Engineering of Self-Assembled and Perfusable Microvascular Beds for the Production of Vascularized Three-Dimensional Human Microtissues	Huh D
M.Campisi	2020	Front Immunology	Tumor-Derived cGAMP Regulates Activation of the Vasculature	Kamm R
J.M.Ayuso	2021	Sci Adv	Microfluidic tumor-on-a-chip model to evaluate the role of tumor environmental stress on NK cell exhaustion	Beebe D
M. Humayun	2021	Biomaterials	Elucidating cancer-vascular paracrine signaling using a human organotypic breast cancer cell extravasation model	Beebe D
Y. Wang	2020	Adv Science	Modeling Endothelialized Hepatic Tumor Microtissues for Drug Screening	Zhang Y
B.L. Lai	2020	Adv Func Mater	Recapitulating Pancreatic Tumor Microenvironment through Synergistic Use of Patient Organoids and Organ-on-a-Chip Vasculature	Radisic M
S. Park	2021	Cancers	Three-dimensional vascularized lung cancer-on-a-chip with lung extracellular matrix hydrogels for in vitro screening	Jung Y
S. Nagaraju	2018	Adv Health Mater	Microfluidic Tumor–Vascular Model to Study Breast Cancer Cell Invasion and Intravasation	Nikkah M
B. Kim	2021	Small Methods	Construction of Tissue-Level Cancer-Vascular Model with High-Precision Position Control via In Situ 3D Cell Printing	Cho D
H.Wang	2018	ACS Nano	Tumor-Vasculature-on-a-Chip for Investigating Nanoparticle Extravasation and Tumor Accumulation	Zhao C
Y. Ando	2021	Cells	Engineering a vascularized hypoxic tumor model for therapeutic assessment	Shen K
S. J. Hachey	2023	Translational Research	A human vascularized microtumor model of patient-derived colorectal cancer recapitulates clinical disease	Hughes C
Y.Chen	2022	Lab on a chip	Recapitulation of dynamic nanoparticle transport around tumors using a triangular multi-chamber tumor-on-a-chip	Liu J
F. Bonanini	2022	Angiogenesis	In vitro grafting of hepatic spheroids and organoids on a microfluidic vascular bed	Clevers H
Saha	2020	Science Advance	Human tumor microenvironment chip evaluates the consequences of platelet extravasation and combinatorial antitumor-antiplatelet therapy in ovarian cancer	Jain A
Saha	2020	Blood Advance	OvCa-Chip microsystem recreates vascular endothelium-mediated platelet extravasation in ovarian cancer	Jain A
M. Gadde	2020	Biotechnology and Bioengineering	In vitro vascularized tumor platform for modeling tumor-vasculature interactions of inflammatory breast cancer	Rylander M
O.Jung	2022	Biofabrication	Development of human-derived, three-dimensional respiratory epithelial tissue constructs with perfusable microvasculature on a high-throughput microfluidics screening platform	Song M
I.Salmon	2022	Lab on a chip	Engineering neurovascular organoids with 3D printed microfluidic chips	Ranga A
V.Silvestri	2020	Cancer Research	A tissue-engineered 3d microvessel model reveals the dynamics of mosaic vessel formation in breast cancer	Ewald A
M.Nguyen et a	2018	Cell reports	Dissecting Effects of Anti-cancer Drugs and Cancer-Associated Fibroblasts by On-Chip Reconstitution of Immunocompetent Tumor Microenvironments	Parrini M
S.Pradhan	2018	Scientific Reports	A Microvascularized Tumor-mimetic Platform for Assessing Anti-cancer Drug Efficacy	Lipke E
J.Ko	2018	Lab on a Chip	Tumor spheroid-on-a-chip: A standardized microfluidic culture platform for investigating tumor angiogenesis	Jeon N
S.Lee	2019	Biotechnology and Bioengineering	In vitro lung cancer multicellular tumor spheroid formation using a microfluidic device	Hwang C
J.Nie	2020	Materials Horizons	Construction of multi-scale vascular chips and modelling of the interaction between tumours and blood vessels	He Y
Meng	2019	Avanced Materials	3D Bioprinted In Vitro Metastatic Models via Reconstruction of Tumor Microenvironments	Mortari A
Cheng	2019	Nanoletters	Generation of Cost-Effective Paper-Based Tissue Models through Matrix-Assisted Sacrificial 3D Printing	Zhang Y
M.R.Carvalho	2019	Science Advances	Colorectal tumor-on-a-chip system: A 3D tool for precision onco-nanomedicine	Habibovic P
Bourn	2023	Lab on a chip	Tumour associated vasculature-on-a-chip for the evaluation of microbubble-mediated delivery of targeted liposomes	Peynman S
J. Lee	2021	Nano Micro Small	A Heart-Breast Cancer-on-a-Chip Platform for Disease Modeling and Monitoring of Cardiotoxicity Induced by Cancer Chemotherapy	Khademhosseini A
M. Virumbrales-Munoz	2020	Lab on a chip	Organotypic primary blood vessel models of clear cell renal cell carcinoma for single-patient clinical trials	Beebe D
S.Lee	2019	Lab on a chip	Engineering tumor vasculature on an injection-molded plastic array 3D culture (IMPACT) platform	Jeon N
C.W.Chi	2020	Advanced Healthcare Materials	High-Throughput Tumor-on-a-Chip Platform to Study Tumor–Stroma Interactions and Drug Pharmacokinetics	Wang S
X.Cao	2019	Advanced Functional Materials	A Tumor-on-a-Chip System with Bioprinted Blood and Lymphatic Vessel Pair	Zhang Y
D. Nguyen	2019	Science Advances	A biomimetic pancreatic cancer on-chip reveals endothelial ablation via ALK7 signaling	Chen C
